# Supplementary material for: Protegrin-2, a potential inhibitor for targeting SARS-CoV-2 main protease Mpro
Source: Comput Struct Biotechnol J. 2023 Jul 24;21:3665–71. doi: 10.1016/j.csbj.2023.07.020 (PMC10412832; doi:10.1016/j.csbj.2023.07.020)
Supplement: Supplementary file 1 — Supplementary material. [file mmc1.xlsx]

## Sheet: Sheet1
Peptide Name	Source Name	Docking score	Hydrogen bonds
Aurein 1.2	Litoria aurea	-109.14	0
Maximin 1	Bombina maxima	-107.63	0
Maximin 3	Bombina maxima	-125.51	0
Maximin 4	Bombina maxima	-113.39	0
Maximin 5	Bombina maxima	-107.15	0
Brevinin-1	Rana brevipoda porsa	-120.01	0
Temporin A	Rana temporaria	-129.09	0
Temporin B	Rana temporaria	-109.67	0
RANATUERIN 2P	Rana pipiens	-159.89	1
Magainin 2	Xenopus laevis	-101.39	0
Dermaseptin-S1	Phyllomedusa sauvagii	-156.19	1
Dermaseptin-S2	Phyllomedusa sauvagii	-137.82	0
Dermaseptin-S3	Phyllomedusa sauvagii	-142.11	1
Dermaseptin-S4	Phyllomedusa sauvagii	-136.48	0
Caerin 1.1	Litoria splendida	-102.68	0
Caerin 1.2	Litoria caerula	-107.89	0
Caerin 1.3	Litoria caerula	-111.45	0
Caerin 1.4	Litoria caerula	-119.06	0
Caerin 1.5	Litoria caerula	-122.67	0
Caerin 1.6	Litoria xanthomera	-131.02	0
Caerin 1.7	Litoria xanthomera	-104.37	0
Caerin 1.9	Litoria chloris	-115.32	0
Caerin 4.1	Litoria caerula	-128.51	0
Maculatin 1.1	Litoria genimaculate	-101.89	0
Uperin 3.6	Uperoleia inundata	-163.39	1
Uperin 7.1	Litoria ewingi	-167.92	1
Caerin 1.10	Litoria splendida	-105.08	0
RANATUERIN 6	Rana catesbeiana	-138.14	0
RANATUERIN 9	Rana catesbeiana	-136.71	0
Maximin H5	Bombina maxima	-115.11	0
Ascaphin-8	Ascaphus true	-128.71	0
Esculentin-1ARb	Rana areolata	-136.78	0
Temporin-LTc	Hylarana latouchii	-149.56	1
Temporin-PTa	Hylarana picturata	-140.54	1
Caerin 1.19	Litoria gracilenta	-123.14	0
Frenatin 2	Litoria infrafrenata	-117.55	0
Caerin 1.20	Litoria splendida	-167.06	1
Urumin	Hydrophylax bahuvistara	-169.23	1
Esculentin-1GN	Hylarana guentheri	-168.56	1
Frenatin 2.3S	Sphaenorhynchus lacteus	-103.63	0
Brevinin-2GHk	Sylvirana guentheri	-137.95	0
Figainin 2	Boana raniceps	-153.12	1
Yodha	Indosylvirana aurantiaca	-143.62	1
Brevinin-2 related peptide	Rana septentrionalis	-139.07	0
Maculatin 1.3	Litoria eucnemis	-128.05	0
Esculentin-2P	Rana pipiens	-141.55	1
Dahlein 5.6	Litoria dahlia	-102.8	0
Dermaseptin-S9	Phyllomedusa sauvagii	-114.39	0
Magainin 1	Xenopus laevis	-128.19	0
Maximin H1	Bombina maxima	-104.69	0
Temporin-SHa	Pelophylax saharica	-156.21	1
Temporin G	Rana temporaria	-153.4	1
Alloferon 2	Calliphora vicina	-136.92	0
Alloferon 1	Calliphora vicina	-139.11	0
Thanatin	Podisus maculiventris	-129.41	0
Cecropin A	Hyalophora cecropia	-132.49	0
Melittin	Apis mellifera	-133.12	0
Polyphemusin I	Limulus polyphemus	-114.04	0
Polyphemusin II	Atlantic Limulus polyphemus	-138.96	0
Tachyplesin I	Tachypleus tridentatus	-148.56	1
Ponericin L2	Pachycondyla goeldii	-118.32	0
Spinigerin	Pseudacanthotermes spiniger	-107.65	0
Latarcin 1	Lachesana tarabaevi	-131.01	0
Melectin	Melecta albifrons	-104.17	0
Mucroporin	Lychas mucronatus	-116.07	0
BmKn2	Buthus martensii Karsch	-116.84	0
Sp-ALF1	Scylla paramamosain	-117.58	0
Sp-ALF2	Scylla paramamosain	-101.66	0
ALFpm3	Penaeus monodon	-134.95	0
TnGlv1	Trichoplusia ni	-147.16	1
TnGlv2	Trichoplusia ni	-152.06	1
Hp1090	Heterometrus petersii	-163.38	1
Procambarin	Procambarus clarkii	-151.09	1
Hp1036	Heterometrus petersii	-127.02	0
Hp1239	Heterometrus petersii	-131.45	0
Rondonin	Eurypelma californicum	-109.51	0
Mj-sty	Marsupenaeus japonicus	-168.77	1
HEdefensin	Haemaphysalis longicornis	-157.14	1
BmKDfsin4	Mesobuthus martensii Karsch	-158.24	1
Smp76	Scorpio maurus palmatu	-161.72	1
An1a	Alopecosa nagpag	-117.89	0
EP5-1	Eisenia foetida	-111.09
Tricyclic peptide RP 71955	Streptomyces strains AA3891	-208.48	5
Gramicidin A	Bacillus brevis	-118.61	0
Subtilosin A	Bacillus subtilis	-100.58	0
Siamycin I	Streptomyces strain AA6532	-103.19	0
Siamcycin II	Streptomyces strains AA3891	-109.78	0
Antiviral lectin scytovirin	Scytonema varium	-169.54	1
Cyanovirin-N	Nostoc ellipsosporum	-167.31	1
Microcystis viridis lectin	Microcystis viridis	-127.88	0
Micrococcin P1	Staphylococcus	-105.92	0
Ala-6-fenycin	Bacillus sp. strain P34	-130.72	0
Labyrinthopeptin A1	Actinomadura namibiensis	-135.64	0
Labyrinthopeptin A2	Actinomadura namibiensis	-118.93	0
Mundticin KS	Enterococcus mundtii NFRI 7397	-134.55	0
Apl-AvBD16	Anas platyrhynchos	-159.32	1
Chicken AvBD6	Gallus gallus domestic	-166.14	1
Chicken AvBD5	Gallus gallus domestic	-147.52	1
Epinecidin-1	Epinephelus coioides	-113.96	0
Piscidin 2	hybrid striped bass	-117.09	0
EC-hepcidin1	Epinephelus coioides	-121.03	0
EC-hepcidin2	Epinephelus coioides	-117.93	0
SmHep1P	Scophthalmus maximus	-140.73	1
SmHep2P	Scophthalmus maximus	-129.04	0
CsCCL17	Cynoglossus semilaevis	-127.63	0
CsCCL21	Cynoglossus semilaevis	-119.72	0
SA-hepcidin2	Scatophagus argus	-105.63	0
Hepcidin TH1-5	Oreochromis mossambicus	-128.06	0
Palustrin-3AR	Rana areolata	-108.63	0
TEWP	Caretta caretta	-131.23	0
Indolicidin	Bos taurus	-105.28	0
Lactoferricin B	Bos taurus	-101.64	0
Mytilin B	Mytilus edulis	-126.78	0
Antiviral protein Y3	Pleurotus citrinopileatu	-121.15	0
Plectasin	Pseudoplectania nigrella	-135.25	0
GNCP-2	Cavia porcellus	-139.97	0
GNCP-1	Cavia porcellus	-160.55	1
human neutrophil peptide-1	Homo sapiens	-138.09	0
human neutrophil peptide-2	Homo sapiens	-129.15	0
human neutrophil peptide-3	Homo sapiens	-151.63	1
human neutrophil peptide-4	Homo sapiens	-137.19	0
human defensin 5	Homo sapiens	-112.79	0
human defensin 6	Homo sapiens	-157.09	1
Rabbit neutrophil peptide 1	Oryctolagus cuniculus	-136.46	0
Rabbit neutrophil defensin 2	Oryctolagus cuniculus	-119.63	0
Protegrin 1	Sus scrofa	-144.08	1
Rabbit neutrophil defensin 3a	Oryctolagus cuniculus	-136.74	0
Protegrin 2	Sus scrofa	-216.84	8
Protegrin 3	Sus scrofa	-141.03	0
Protegrin 4	Sus scrofa	-127.54	0
Protegrin 5	Sus scrofa	-105.61	0
RatNP-1	Rattus norvegicus	-108.21	0
RatNP-2	Rattus norvegicus	-137.55	0
RatNP-3	Rattus norvegicus	-123.36	0
RatNP-4	Rattus norvegicus	-124.72	0
mBD-1	Mus musculus	-103.78	0
mCRAMP	Mus musculus	-134.05	0
Human beta defensin 3	Homo sapiens	-111.85	0
LL-37	Homo sapiens	-129.49	0
BMAP-27	Cow Bos taurus	-118.07	0
BMAP-28	Cow Bos taurus	-105.39	0
RTD-1	Rhesus Macaque	-210.9	5
Alpha-MSH	Homo sapiens	-139.04	0
hBD-1	Homo sapiens	-127.41	0
human Histatin 5	Homosapiens	-121.09	0
human beta defensin 2	Homo sapiens	-119.46	0
Elafin	Homo sapiens	-112.76	0
Beta-amyloid peptide (1-40)	Homo sapiens	-119.08	0
Beta-amyloid peptide (1-42)	Homo sapiens	-114.27	0
SLPI	Homo sapiens	-168.13	1
Rnase 3	Homo sapiens	-102.38	0
HMGN2	Homo sapiens	-174.12	1
RNase 2	Homo sapiens	-114.67	0
mBD-3	Mus musculus	-160.14	1
ModoCath5	Monodelphis domestica	-123.17	0
CAP11	Cavia porcellus	-103.07	0
RTD-2	RhesusMacaque	-109.17	0
RTD-3	RhesusMacaque	-159.32	0
mEar2	Mus musculus	-178.09	1
Circulin A	Chassalia parviflora	-114.66	0
Circulin B	Chassalia parviflora	-143.71	1
Clavanin B	Styela clava	-137.92	0
Ginkbilobin	Ginkgo biloba	-112.43	0
Alpha-basrubrin	Malabar spinach	-131.67	0
Shepherin II	Capsella bursa-pastoris	-126.67	0
Lunatusin	Phaseolus lunatus L	-125.64	0
Sesquin	Vigna sesquipedalis	-114.39	0
Kalata B1	Oldenlandia affinis	-182.53	2
Kalata B8	Oldenlandia affinis	-163.71	1
Cycloviolin A	Leonia cymosa	-109.54	0
Cycloviolin B	Leonia cymosa	-140.71	1
Cycloviolin C	Leonia cymosa	-142.11	1
Cycloviolin D	Leonia cymosa	-146.25	1
Varv peptide E	Viola arvensis	-149.78	1
Palicourein	Palicourea condensata	-109.81	0
Kalata B2	Viola betonicifolia	-161.17	1
Vhl-1	Viola hederaceae	-127.63	0
Circulin C	Chassalia parvifolia	-102.35	0
Circulin D	Chassalia parvifolia	-118.93	0
Circulin E	Chassalia parvifolia	-112.43	0
Circulin F	Chassalia parvifolia	-107.68	0
Cycloviolacin O13	Viola odorata	-117.89	0
Cycloviolacin O14	Viola odorata	-123.59	0
Cycloviolacin O24	Viola odorata	-129.48	0
Cycloviolacin Y1	Viola odorata	-107.76	0
Cycloviolacin Y4	Viola odorata	-104.39	0
Cycloviolacin VY1	Viola yedoensis	-103.64	0
Cycloviolacin Y5	Viola odorata	-103.91	0
Coconut antifungal peptide	Cocos nucifera	-158.32	1
Tricyclon A	V. tricolor	-118.87	0
Myticin C	Mytilus galloprovincialis	-118.46	0
Griffithsin	Griffithsia sp	-129.43	0
Piscidin 1	hybrid striped bass	-117.93	0
Piscidin 3	hybrid striped bass	-169.58	1
Cecropin A	Peptide hybrid	-119.12	0
GF-17	NMR-based discovery	-118.25	0
NP-06	Streptomyces strain AA6532	-109.54	0
Retrocyclin-1	Derived from a silent gene	-106.78	0
Retrocyclin-2	Derived from a silent gene	-112.07	0
Retrocyclin-3	Derived from a silent gene	-115.63	0
